# Supplementary material for: Feasibility of Multiplex Cytokine Profiling in Preterm Labor: Towards Biomarker Discovery
Source: Biology (Basel). 2025 Jun 17;14(6):714. doi: 10.3390/biology14060714 (PMC12189677; doi:10.3390/biology14060714)
Supplement: Supplementary file 1 [file biology-14-00714-s001.zip]

Archive with 1 entries (1 files):
- biology-3656817-supplementary.pdf
